# Supplementary material for: Degraded Environments Alter Prey Risk Assessment
Source: Ecol Evol. 2013 Jan 10;3(1):38–47. doi: 10.1002/ece3.388 (PMC3568841; doi:10.1002/ece3.388)
Supplement: Supplementary file 3 [file ece30003-0038-SD3.txt]

Online Supporting Information 
Appendix S1. Outlineof the experimentalset-upinthe laboratory
 
                      
FigureS1. Outline of the experimental set-upin the laboratory (A). A 60 L reservoir held4 coralheads 
(10x15x12cm) of livehealthy (B),livethermally-bleached(C) or dead-algal-covered(D) coralhabitatof
the commonbushy hardcoralPocilloporadamicornis.There were three different reservoirseach
correspondingto one of the three coralhabitats. Water wasflowingthroughthereservoir andinto the
experimentalaquaria (15 L;38x24x27cm)that heldthecorrespondingcoralhabitat (18x20x4cm)tothe
reservoirandoneindividual fish(Pomacentrus amboinensis).
 
60 L flow-throughreservoirholdingfour coralheads 
of one of three typesofhabitat (live, bleached or 
dead coral) correspondingto the habitatin the
experimentaltank
Experimental tanks containinga 
coralhabitat (either live,bleachedor 
deadPocillopora damicornis) and
one individuals fish (Pomacentrus 
amboinensis)
(A)
(B) (C) (D) Appendix S2. Outlineof theexperimental set-upinthefield
 
 
 
Figure S2. Experimental set-upin the field(A). Individual fishwere placed ononeof three coralpatches
((B) live healthy, (C) live thermally-bleachedor (D)dead-algal-coveredcoral). Fishwereleftto acclimate 
onthepatch reef (25x15x20cm) andbehaviouralobservations were commenced.A 2 m plastic tube was
attached up-current atthe edge ofthe patch reef usingmetal skewers. Thebehaviouralresponse of 
naïve P. amboinensis to 3 different treatments was tested: skinextracts fromdamaged conspecifics; skin
extracts from damaged heterospecifics andsaltwater (blank control). The behaviour of focal fishwas
quantifiedfor 3 minbefore(pre-stimulus period) and3 minafter(post-stimulus period) the additionofa 
stimulus (skinextract or saltwater). Theredcircle denotesthelocationof the fishonthe patch reef. In
order to correctly assess the behaviour of fishamagnifyingglass was utilized. 
(A) 
(B) (C) (D) 
